# Supplementary material for: Effect of Red-Beetroot-Supplemented Diet on Gut Microbiota Composition and Metabolite Profile of Weaned Pigs—A Pilot Study
Source: Animals (Basel). 2023 Jul 4;13(13):2196. doi: 10.3390/ani13132196 (PMC10339942; doi:10.3390/ani13132196)
Supplement: Supplementary file 1 [file animals-13-02196-s001.zip]

Archive with 1 entries (1 files):
- animals-2430488-supplementary.pdf
